# Supplementary material for: The Perception and Development of Virtual Multidisciplinary Teams in Oncology in the Post-COVID-19 Era
Source: Healthcare (Basel). 2026 May 8;14(10):1271. doi: 10.3390/healthcare14101271 (PMC13206058; doi:10.3390/healthcare14101271)
Supplement: Supplementary file 1 [file healthcare-14-01271-s001.zip]

Archive with 1 entries (1 files):
- healthcare-3935615-supplementary.pdf
